# Supplementary material for: Prevalence and associated factors of burnout among Debre Berhan University medical students: a cross-sectional study
Source: BMC Med Educ. 2019 Nov 8;19:413. doi: 10.1186/s12909-019-1864-8 (PMC6842173; doi:10.1186/s12909-019-1864-8)
Supplement: Supplementary file 1 — Additional file 1. Cleaned Data Used in the Analysis. [file 12909_2019_1864_MOESM1_ESM.csv]

IDNUM	N101SEX	N102AGE	N103GPA	N104YEAR	N105ETHI	N106RELI	N107MARS	N108INCO	N109HOWM	N110OTHE	N111WHAT	N201COMF	N202TECL	N203DIST	N204RELA	N205PRAL	N206CLAS	N207ADMP	N208KIDP	N209BOTH	N210TIGH	N211TIME	N212OVER	N213ACAP	N214SPEN	N215HUMS	N2161EMR	N2162OBS	N2163IM	N2164SUR	N2165PED	N2166OTH	N217ROTA	N218COMN	N301EMOD	N302DEAL	N303BREA	N304FRUS	N305HARD	N306STRE	N307ROP	N308TIER	N309PATI	N310IMPE	N311RESP	N312DONC	N313INSE	N314UNCA	N315WORT
1	1	28	3.7	1	1	1	1	2	2000	2		1	2		3	2	2	1	poor coordinati	1	1	1	1	1											5	6	6	5	4	5	4	6	5	3	4	4	6	6	2
2	1	25	3.04	1	1	1	1	2		2		2	2		2	2	2	1	coordination pr	1	1	2	1	1											4	2	4	4	5	1	1	4	1	3	4	4	3	3	1
3	1	28	2.8	1	4	1	1	2	1000	2		2	2		2	2	2	1	cominication pr	2	1	1	1	1											2	1	0	0	4	2	0	4	0	0	0	0	0	0	4
4	1	27	3.25	1	4	1	1	2		2		1	2		2	2	2	1	atention not gi	1	1	1	1	2											2	1	0	1	2	0	0	0	0	0	2	0	0	0	6
5	1	25	3.95	1	4	1	1	2		2		2	2		2	1	1	1	admi.problem	2	2	2	1	1											1	0	2	1	6	0	0	5	1	0	0	0	0	0	2
6	1	28	3.25	1	1	1	1	2	1000	2		2	2		2	2	2	1	no exam schedul	1	1	1	1	1											4	6	0	3	4	0	0	1	1	0	6	0	0	0	0
7	1	27	2.75	1	1	1	1	1	1000	2		1	1		2	1	1	1	shortage of tim	1	1	2	2	2											4	3	0	1	6	1	0	2	1	2	2	1	0	6	4
8	1	26	3.2	1	1	1	1	2	950	2		2	2		2	2	2	1	stu.r ignored	1	1	1	1	1											4	3	3	4	3	2	0	1	1	0	0	0	0	0	4
9	1	25	2.2	1	1	1	1	1	800	2		1	1		3	1	1	1	pro.not solved	2	1	1	1	1											4	2	4	4	6	1	1	5	1	1	1	1	1	1	3
10	1	27	3.6	1	1	1	2	2	200	2		2	2		2	1	2	2		2	2	2	1	1											1	5	1	0	6	3	0	1	1	0	0	0	0	3	2
11	1	26	3	1	3	1	1	2	1000	2		2	2		2	2	2	1	admi. pro	2	1	2	1	2											4	1	2	0	5	1	0	5	0	0	0	0	0	0	4
12	1	26	3.42	1	1	1	1	2	200	2		1	2		3	1	2	1	pro.not solve b	1	2	1	1	1											1	0	2	1	6	0	0	3	1	0	0	0	0	0	6
13	1	25	3.15	1	1	1	1	2		2		2	2		3	2	2	1	mgt.not now z p	1	1	1	1	1											1	0	1	1	6	0	1	3	1	1	1	1	0	1	5
14	1	25	3.2	1	4	3	1	2		2		2	1		2	2	2	1	no lecturer in	2	1	2	1	1											4	0	1	0	5	0	0	3	0	0	0	0	0	0	1
15	1	26	3.22	1	1	1	1	2		2		1	2		1	2	2	1	no transparency	1	2	1	1	1											0	0	0	3	1	0	0	3	0	0	0	0	0	0	3
16	2	31	2.8	2	1	1	1	2	1000	2		2	2		2	2	2	2		2	1	1	1	1											6	0	5	5	5	6	5	5	5	3	3	3	3	2	5
17	1	33	2.6	2	1	1	2	2	2000	2		2	2		2	2	2	1	no enough time	1	1	1	1	1											5	5	4	4	5	5	5	5	5	4	4	3	3	3	4
18	1	28	3	2	3	1	1	2	1000	2		2	2		2	2	2	2		2	1	1	1	1											5	5	5	5	4	4	4	4	4	2	4	4	4	4	5
19	1	32	3	2	1	1	1	2	1500	2		2	2		2	2	2	2		1	1	1	1	1											4	5	4	4	5	4	5	4	4	4	3	0	3	2	4
20	1	34	2.8	2	2	1	1	2	1500	2		2	2		2	2	2	2		1	1	1	1	1											5	4	3	3	3	3	3	4	4	4	5	4	4	4	4
21	1	32	2.8	2	1	1	1	2	1000	2		2	2		2	2	2	1	lecturer proble	1	1	1	1	1											5	4	4	4	5	4	5	3	3	4	4	4	3	1	4
22	1	28	3	2	1	1	1	2	1000	2		2	2		2	1	1	2		1	1	1	1	1											4	3	4	5	5	4	5	4	4	4	5	4	4	5	4
23	2	31	3.2	2	1	2	1	2		2		2	2		2	2	2	2		2	1	1	1	1											5	5	5	5	5	5	5	4	4	3	4	4	4	4	4
24	2	30	3.2	2	1	1	1	2	2000	2		2	2		2	2	2	2		2	1	1	1	1											5	5	5	5	5	5	5	4	4	5	3	3	3	3	5
25	2	29	2.7	2	1	2	3	1	3000	2		2	2		3	1	2	2		1	1	1	1	2											3	3	1	1	4	5	3	5	2	1	3	3	3	3	2
26	2	28	3.2	2	1	1	1	1	2000	2		2	1		3	2	1	2		2	2	2	1	2											4	2	3	5	5	4	2	5	2	3	4	2	2	1	2
27	2	31	3.2	2	2	1	1	2	2000	2		2	2		2	2	2	2		2	1	1	1	1											3	4	4	3	3	2	5	4	4	2	3	1	3	3	1
28	1	31	2.6	2	1	1	1	2	1000	2		2	2		2	2	2	1	shortage of tim	2	1	1	1	1											3	4	3	2	4	3	1	0	0	1	2	1	1	3	1
29	1	31	3.3	2	1	1	1	2	1000	2		2	2		2	2	2	2		2	1	1	1	1											5	4	4	4	4	4	2	5	3	5	4	3	3	2	3
30	1	30	3	2	1	1	2	2	1000	2		2	2		2	2	2	1	no exam schedul	1	1	1	1	2											4	2	2	1	6	4	1	3	2	4	3	2	4	3	4
31	1	28	3	2	1	1	1	2	2000	2		1	2		2	2	2	2		2	1	1	1	1											5	5	4	3	4	4	4	5	5	2	2	2	3	3	2
32	1	26	2.6	2	1	1	1	2	2500	2		2	2		2	2	2	2		2	1	1	1	1											2	4	4	3	4	4	4	3	4	2	2	2	3	3	4
33	1	24	3.6	2	2	2	1	1	2500	2		2	2		2	2	2	1	no senior lectu	2	1	1	1	1											2	2	1	1	5	5	2	3	5	1	2	3	1	1	4
34	1	25	2.2	2	3	2	2	2	800	2		2	2		2	2	2	2		2	2	2	1	1											2	2	3	1	1	1	2	2	0	3	2	0	0	0	5
35	1	28	2.3	2	1	1	1	2	1000	2		2	2		2	1	2	1	cord. problem	2	1	3	1	1											3	5	4	3	3	0	0	3	3	4	5	5	4	3	5
36	1	27	2.41	2	2	1	1	2	1000	2		2	2		2	2	2	2		2	1	1	1	1											0	0	0	2	3	3	2	6	6	2	2	0	0	5	5
37	1	27	2.6	2	1	1	1	2	750	2		2	2		2	2	2	1	no senior lectu	2	1	1	1	1											2	2	3	1	2	1	3	3	2	3	2	2	3	2	4
38	1	29	2.8	2	1	1	1	2	1000	2		2	2		2	2	2	2		2	3	3	1	1											3	3	3	4	4	5	4	4	4	2	2	3	4	1	5
39	1	27	2.4	2	2	1	3	2		2		2	2		3	1	1	2		1	3	3	1	1											5	5	2	0	4	0	0	2	2	0	1	0	0	0	5
40	1	28	3.25	2	1	1	1	2	2001	2		2	1		3	2	2	1	cordination pro	2	2	1	1	2											2	2	0	0	5	1	0	0	0	0	5	6	6	0	5
41	1	30	3.2	2	1	1	1	2	1000	2		2	2		2	2	2	2		2	1	1	1	1											5	5	5	5	4	4	4	4	4	3	3	3	3	3	4
42	1	28	2.82	1	1	1	2	1	1000	2		2	2		2	2	2	1	lack of senior	2	1	1	1	1											1	2	4	4	2	3	2	1	1	1	0	0	1	2	3
43	1	30	2.8	2	2	3	1	2		2		2	2		2	2	2	2		2	1	1	1	1											1	2	0	2	3	1	1	3	3	2	1	0	1	2	3
44	1	30	2.9	2	1	2	1	2		2		2	2		2	2	1	2		1	1	1	1	1											5	5	1	0	5	0	0	1	1	0	1	0	0	0	6
45	1	28	2.4	3	1	1	1	2	400	2		1	2	1	3	2	2	2		1	1	1	1	1	1	2	1	2	2	2	2		1		5	3	4	5	4	5	3	6	5	1	1	5	5	6	1
46	1	26	2.8	3	3	1	1	2	500	2		2	2	1	3	2	2	2		1	1	1	1	1	1	2	1	2	2	2	2		1		5	4	3	4	5	6	4	6	5	1	0	5	5	6	1
47	1	28	2.64	3	2	1	1	2	400	2		2	2	2	1	2	2	1	manager not sol	1	1	1	1	1	1	1	2	2	2	1	1		1		3	1	2	3	3	4	4	5	4	3	3	3	2	3	1
48	1	28	3.4	3	1	1	1	2	300	2		2	1	2	2	1	2	1	admi. problem	1	2	2	1	1	2	2	2	2	2	1	2		2		0	6	2	2	5	4	4	6	4	0	4	4	4	1	4
49	1	27	2.4	3	1	1	1	2		2		2	2	1	3	2	2	2		1	1	1	1	2	1	2	2	2	2	1	2		2		4	3	1	1	1	4	4	5	5	4	4	1	4	5	1
50	1	30	3.6	3	1	1	1	2		2		1	1	2	3	1	1	1	coordination pr	1	1	1	1	2	2	2	2	2	2	1	2		2		3	3	2	4	3	5	3	3	4	4	2	3	4	4	3
51	1	31	3	3	2	1	1	2		2		2	2	2	1	2	2	2		1	1	1	1	1	2	2	2	2	2	1	2		1		2	4	5	5	4	5	4	2	4	1	4	4	4	6	4
52	1	30	3.48	3	1	1	3	2	3004	2		1	2	1	2	2	2	2		2	1	2	1	2	2	1	2	2	2	1	2		2		4	4	3	5	3	4	3	2	3	2	3	3	2	4	2
53	1	28	3.7	3	1	1	2	2	1000	2		2	2	2	2	1	1	1	admi.not solve	1	1	1	1	2	2	1	2	2	2	1	2		1		4	1	5	2	5	2	2	6	2	4	3	2	3	4	4
54	1	27	3.7	3	1	1	1	2		2		2	2	1	3	2	1	1	dont care 4 as	1	2	2	1	2	2	2	2	2	1	2	2		2		5	4	4	6	4	4	6	6	4	3	4	6	3	2	1
55	1	33	2.4	3	1	1	1	2		2		2	2	1	2	2	2	2		1	1	1	1	1	2	2	2	2	1	2	2		1		3	1	1	1	3	2	1	5	1	2	6	0	2	2	2
56	1	30	2.6	3	3	1	1	2		2		2	2	1	3	1	2	2		1	2	2	1	2	1	2	2	2	1	2	2		2		1	1	0	0	1	0	0	1	0	0	6	0	0	0	4
57	1	31	2.54	3	2	2	3	2		2		2	2	1	3	2	2	1	not show resalt	1	1	1	1	1	2	1	2	2	2	1	2		2		6	5	5	4	5	5	6	0	2	0	6	0	0	1	3
58	1	32	3.5	3	4	1	3	2		2		2	2	2	2	2	2	2		2	1	1	1	1	2	1	2	1	1	1	1		2		4	3	3	3	2	1	4	3	1	0	6	0	0	0	3
59	1	30	3	3	1	1	3	1	1000	2		2	2	2	2	2	2	2		1	1	1	1	1	2	2	2	2	1	1	1		1		2	3	4	0	4	0	1	0	2	0	0	0	0	0	0
60	1	34	3	3	1	1	1	2		2		1	2	1	2	1	1	1	admin. prob	1	1	1	1	2	2	2	2	2	2	2	1		1		1	1	1	1	4	1	0	2	1	0	6	0	0	0	3
61	1	30	2.75	3	1	1	1	2		2		2	2	1	2	2	1	1	quality problem	1	1	1	1	1	2	1	1	2	1	1	1		1		6	5	6	6	6	6	6	6	6	4	5	0	4	6	5
62	1	29	2.2	3	1	1	1	2		2		2	2	2	2	2	2	2		1	1	1	1	2	1	1	2	2	1	2	2		1		4	4	3	4	3	5	3	5	3	5	5	6	5	6	5
63	1	29	3.6	3	1	2	1	2		2		2	2	1	2	2	1	1	prob. not solve	1	1	2	1	1	2	2	2	2	2	2	1		1		3	2	4	2	4	3	4	3	4	4	3	5	5	5	5
64	1	28	3.28	3	2	1	1	2	300	2		2	2	1	3	1	1	2		1	2	2	1	1	2	2	1	2	2	2	1		2		5	6	2	2	3	3	2	2	3	2	3	5	5	0	2
65	1	28	3.4	3	1	1	1	2	200	2		2	2	1	2	2	2	2		1	1	1	1	1	2	1	2	2	2	1	1		2		6	6	6	6	6	6	2	6	6	4	3	0	5	0	4
66	1	29	2.4	3	2	3	1	2	450	2		1	2	2	3	1	1	2		1	1	1	1	1	2	1	2	2	2	1	2		2		6	6	6	6	6	6	0	6	0	0	0	0	0	0	6
67	1	26	3.3	3	1	1	1	2	100	2		2	2	2	3	2	2	1	admi.problem	1	1	1	1	1	2	1	1	2	2	1	1		2		3	6	2	3	6	2	0	6	6	0	6	0	0	6	6
68	1	30	3.15	3	1	1	3	1	2000	2		2	1	1	3	1	1	2		1	1	1	1	1	1	1	2	2	1	2	1		1		1	6	2	3	6	3	6	4	2	6	6	6	6	4	4
69	1	32	3.45	3	1	2	1	1	1000	2		1	1	1	2	1	1	2		2	1	2	1	1	2	2	2	2	1	1	2		2		1	2	2	2	1	2	1	1	2	2	2	2	1	1	1
70	1	30	3.78	3	1	1	1	2		2		2	2	1	3	2	2	1	admi. neglect a	1	1	1	1	1	2	2	1	2	2	2	2		2		6	5	0	1	6	6	0	6	6	0	5	0	0	0	5
71	1	31	2.6	3	1	1	1	1	5000	2		2	2	1	2	1	2	1	no transportati	1	1	2	1	2	1	2	2	2	1	2	2		2		1	1	0	1	4	2	2	1	4	0	0	0	0	0	4
72	1	27	3.65	3	1	1	1	2	600	2		2	2	1	2	2	2	2		1	1	1	1	1	2	1	1	1	2	1	2		2		5	5	0	0	5	0	0	0	0	0	6	0	4	0	5
73	1	32	2.5	4	4	1	3	2	2000	2		2	2	1	2	2	2	2		1	1	1	1	1	1	1	1	1	2	2	2		2	2	6	4	6	5	1	0	4	5	5	0	5	0	2	0	0
74	1	25	2.8	4	2	1	1	2		2		2	2	1	3	2	2	1	poor probl solv	1	1	1	1	1	1	1	1	2	2	2	2		1	1	5	6	4	3	3	6	4	6	5	0	4	4	5	6	1
75	1	29	2.54	4	1	1	1	2	500	2		2	2	1	2	2	2	1	poor coordinati	1	1	1	1	1	1	1	1	2	2	2	2		1	1	5	5	4	6	5	6	3	6	5	1	5	4	5	6	1
76	1	36	2.7	4	1	1	1	2	2000	2		2	2	1	1	1	2	2		1	1	1	1	1	1	1	1	2	2	2	2		2	2	4	4	5	6	6	6	4	4	4	4	4	5	5	5	2
77	2	29	2.6	4	1	3	2	2	1000	2		2	2	1	1	2	2	2		2	1	1	1	1	1	1	2	2	1	2	2		1	1	4	5	5	5	3	4	5	6	6	2	2	4	6	6	3
78	2	28	2.8	4	1	1	1	2	1000	2		2	2	2	2	2	2	2		1	1	1	1	1	2	2	2	2	1	2	2		2	2	5	5	4	4	6	6	6	5	2	4	4	3	5	4	1
79	2	30	2.8	4	1	1	2	2	2000	2		2	2	1	2	2	2	2		1	1	1	1	1	2	1	1	2	2	2	2		1	1	5	4	5	6	5	5	5	6	6	4	5	5	5	6	2
80	2	28	3	4	1	1	2	2	1000	2		2	2	1	2	2	2	1	transportation	1	1	1	1	1	1	1	1	2	2	1	2		1	3	6	6	5	5	6	3	3	4	5	6	6	6	5	5	0
81	2	30	2.8	4	1	1	2	2	2000	2		2	2	1	2	1	1	2		2	1	1	1	1	1	2	1	2	1	2	2		1	1	5	5	6	6	6	4	5	5	0	5	6	2	5	5	2
82	1	32	3	4	1	1	1	2	2000	2		2	2	1	2	2	2	2		1	1	1	2	2	1	2	1	2	2	2	2		1	2	4	4	5	5	4	3	3	4	4	3	4	5	6	6	2
83	1	27	3	4	1	1	1	2	1000	2		2	2	1	3	2	2	2		2	1	1	1	1	1	2	1	2	1	2	2		1	2	4	4	3	3	5	5	4	6	6	1	5	5	4	3	1
84	1	33	2.8	4	2	1	2	2	1000	2		2	2	1	2	2	2	2		1	2	1	1	1	1	1	1	1	2	2	2		1	1	3	4	3	5	5	5	5	6	4	3	4	4	3	2	2
85	1	34	2.6	4	2	1	1	2	1000	2		2	2	1	1	2	2	2		2	1	1	1	1	1	1	1	2	1	2	2		1	1	3	4	3	5	4	4	3	5	6	2	4	4	4	3	2
86	1	30	2.4	4	1	1	3	2	1000	2		2	2	1	1	2	2	2		1	1	1	1	1	1	1	1	2	2	1	2		1	1	5	4	4	5	5	6	6	6	3	2	5	4	4	4	2
87	1	33	3.4	4	1	1	2	2	1000	2		2	2	1	2	2	2	2		1	1	1	1	1	1	1	2	1	2	1	2		2	1	4	5	4	6	6	6	4	5	5	4	6	4	5	1	2
88	1	30	3.2	4	1	1	1	2	1000	2		2	2	1	2	2	2	2		1	1	1	1	1	1	1	1	2	1	1	2		1	2	6	6	4	5	6	6	4	5	5	4	5	3	6	5	2
89	1	29	2.6	4	1	1	3	2	600	2		1	2	1	3	2	2	2		1	1	1	1	1	1	1	1	2	2	2	2		1	1	5	5	4	5	4	5	4	6	5	0	2	5	5	6	2
90	1	33	2.8	4	1	1	3	2	700	2		1	2	1	3	2	2	2		1	1	1	1	1	1	1	1	2	2	2	2		1	1	4	5	4	6	5	5	4	5	3	0	2	5	5	6	1
91	1	30	2.8	4	1	1	1	2	1000	2		2	2	1	3	2	2	2		1	1	1	1	1	1	1	1	2	2	2	2		2	2	4	4	4	5	5	5	6	6	6	3	3	4	4	4	2
92	1	26	2.4	4	1	1	1	2		2		1	2	1	2	1	2	2		1	2	1	1	1	2	2	1	2	1	2	2		1	1	2	3	3	2	2	3	3	2	3	0	5	0	0	0	5
93	1	29	3.16	4	1	2	3	2		2		1	2	1	3	1	2	2		1	1	1	1	1	1	1	2	2	2	1	2		2	2	1	2	2	3	4	2	2	2	3	0	6	0	0	0	3
94	2	25	3.5	4	4	2	1	1	2000	2		2	2	1	2	2	2	1	transportation	1	1	1	1	1	1	2	2	1	2	1	1		1	2	2	0	0	0	3	0	0	2	0	0	0	0	0	0	4
95	1	27	3.36	4	1	1	1	2		2		1	2	1	3	1	2	1	coordinationpro	1	1	1	1	1	2	1	2	2	1	1	2		1	2	3	2	1	1	3	2	0	2	1	1	2	1	3	2	2
96	1	26	2.4	4	1	1	1	2	200	2		2	1	1	2	1	1	1	lack of senior	2	1	1	1	1	1	1	2	2	2	2	1		2	3	1	2	0	0	6	0	0	1	0	0	0	0	0	0	2
97	1	30	2.5	4	3	1	3	1	3000	2		2	2	1	2	2	2	2		2	1	1	1	1	1	1	2	1	2	2	2		1	2	5	2	3	1	5	2	2	3	4	0	5	0	2	0	0
98	1	28	3.62	4	1	1	1	1	500	2		2	2	1	3	2	2	1	transportation	1	1	1	1	1	2	2	2	2	2	1	2		2	2	3	2	4	1	4	3	0	2	2	0	5	0	1	2	3
99	1	29	2.4	4	1	1	2	2	200	2		2	2	1	2	2	2	2		1	1	1	1	1	1	1	1	2	2	2	2		2	2	4	6	4	1	4	1	0	4	3	0	6	0	1	1	3
100	1	36	2.8	4	1	1	1	2	2000	2		2	2	1	2	2	2	2		2	1	1	1	1	1	1	1	2	2	1	2		1	2	3	3	3	4	5	5	3	4	5	1	3	2	5	4	1
101	1	32	2.8	4	3	1	2	2	300	2		2	2	1	2	2	2	2		1	1	1	1	1	1	1	1	1	2	2	2		1	1	5	4	3	0	5	1	0	5	0	0	4	0	0	0	1
102	1	32	3	4	2	2	1	2	3000	2		2	2	1	3	2	2	2		1	3	2	1	1	1	2	2	1	2	2	2		1	1	1	0	0	0	0	0	1	1	0	0	0	0	0	0	0
103	1	29	3.2	4	2	3	3	2	2000	2		2	2	1	3	2	2	2		1	1	1	1	1	1	1	2	1	2	2	2		1	1	6	6	4	4	5	6	4	4	5	0	0	0	1	3	5
104	1	37	3.08	4	4	3	3	2	500	2		1	2	1	3	1	1	2		2	1	2	1	2	1	2	1	2	1	2	2		2	3	5	6	1	1	5	5	0	5	1	0	5	0	0	0	5
105	1	32	3.4	4	1	1	1	2	3000	2		2	2	1	3	2	2	1	scheduleproblem	1	2	2	1	1	1	1	1	1	2	2	1		1	2	5	6	3	6	5	6	3	6	5	1	2	0	1	1	3
106	1	30	2.8	4	1	1	1	2	1500	2		2	2	1	1	2	1	2		2	1	1	1	1	1	1	1	1	2	2	2		2	1	6	6	4	5	6	5	3	4	6	3	6	3	6	4	2
107	2	28	3	4	1	1	3	1	450	2		1	1	2	3	2	1	2		2	2	2	1	1	1	1	1	1	1	1	1		1	2	1	0	0	0	2	1	2	2	0	0	0	0	1	1	5
108	1	31	3.5	4	1	1	1	1	2000	2		2	2	1	2	2	2	1	far from hospit	1	1	1	1	1	2	2	1	2	2	2	2		1	1	4	6	6	3	6	6	5	6	5	0	0	0	0	1	6
109	1	30	2.2	4	1	1	3	2	300	2		2	2	1	2	2	2	1	managerial prob	1	1	1	1	1	2	1	2	2	1	2	2		1	3	4	4	3	3	3	4	3	3	3	2	2	2	2	1	2
110	1	29	3.5	4	1	1	1	2	1500	2		2	2	1	3	1	2	1	managerialprobl	1	2	2	1	1	1	1	1	2	2	2	2		2	3	4	3	4	3	2	1	1	2	1	0	1	0	1	1	1
111	1	27	2.5	4	1	1	1	2	2000	2		2	2	1	3	1	2	2		1	1	1	1	1	1	1	2	1	1	2	2		2	2	1	3	1	0	3	0	0	1	1	0	4	0	0	0	2
112	1	34	2.6	5	4	3	3	2	3145	2		2	2	1	2	1	2	2		1	1	1	1	1	1	1	1	2	1	2	2		1	1	3	3	4	4	4	3	4	4	4	4	4	3	3	3	2
113	1	34	3	5	1	1	1	1	3145	2		2	2	1	2	1	1	2		1	1	1	1	1	1	1	1	2	1	2	2		1	1	5	5	5	6	6	4	3	3	4	5	5	5	4	5	5
114	1	30	2.69	5	3	1	3	1	3600	2		2	2	1	2	2	2	2		2	1	1	1	1	1	1	2	1	2	2	2		2	2	3	1	0	2	5	0	0	3	3	0	6	0	0	1	4
115	1	37	2.6	5	2	1	1	1	3500	2		2	2	1	2	2	2	1	lackofexamsched	2	1	1	1	1	1	2	2	2	1	1	2		2	2	1	1	0	0	1	0	0	0	1	0	0	0	0	0	6
116	1	30	3	5	1	1	2	2	3145	2		2	2	1	2	2	2	1	managerialprobl	1	1	1	1	1	1	1	1	1	2	1	2		1	1	3	2	1	1	2	0	1	1	0	0	0	1	2	1	3
117	2	30	2.4	5	1	1	3	1	3500	2		2	2	1	2	2	2	2		1	1	1	1	1	1	1	1	1	2	1	2		1	2	3	4	4	5	5	6	6	5	5	6	4	4	3	3	0
118	2	28	2.6	5	4	1	1	1	3500	2		2	2	1	3	2	2	2		1	1	1	1	1	1	1	2	2	1	2	2		1	2	3	4	2	3	4	2	3	4	2	4	2	3	3	2	2
119	2	30	2.9	5	1	1	2	1	4500	2		2	2	1	3	2	2	2		2	1	2	1	2	2	1	2	1	2	2	2		2	1	5	5	6	5	6	4	6	4	5	5	6	5	4	6	2
120	2	28	2.5	5	1	1	1	2	4000	2		2	2	2	1	2	1	2		1	2	1	1	1	1	2	2	1	2	2	2		2	1	3	5	6	5	4	6	5	6	3	3	2	6	2	6	3
121	2	26	2.35	5	1	1	3	2	4000	2		2	2	1	3	1	2	2		1	1	1	1	1	1	1	2	1	1	1	1		1	2	1	4	3	4	6	4	2	1	6	6	6	0	6	0	0
122	2	35	3.2	5	1	1	3	1	3500	2		2	2	1	2	2	2	2		1	1	1	1	1	1	1	2	2	1	2	2		1	2	5	4	3	3	4	3	4	2	2	1	1	1	2	3	2
123	1	28	3.3	5	1	1	2	1	3500	2		2	2	1	3	2	2	1	nolecturer	2	1	2	1	2	2	1	2	2	1	2	2		2	2	6	5	5	5	4	6	6	6	5	2	4	5	5	6	2
124	1	30	2.5	5	1	1	3	2	3500	2		2	2	1	3	2	2	2		1	1	1	1	1	1	1	1	2	2	2	2		1	1	4	4	5	5	5	5	4	4	5	4	5	5	4	5	1
125	1	28	2.3	5	2	1	3	2	3500	2		2	2	1	1	2	2	1	coordinationpro	1	1	2	1	1	1	1	1	2	1	1	2		1	3	6	5	5	6	5	5	5	6	5	4	5	4	5	6	2
126	1	35	3.2	5	2	3	3	2	3145	2		2	2	1	2	2	2	1	managerialprobl	1	1	1	1	1	1	1	1	1	2	2	2		2	1	6	4	5	4	6	6	4	6	3	2	2	5	6	5	3
127	1	38	3.2	5	1	1	3	2	3645	2		2	2	1	3	2	2	2		1	1	1	1	2	1	1	2	1	2	2	2		1	2	4	5	2	0	6	3	3	5	4	4	3	3	3	3	2
128	1	28	3	5	1	1	2	1	3500	2		2	2	1	3	2	2	2		2	2	2	1	2	1	1	2	2	1	1	2		2	1	5	6	4	5	5	5	6	3	3	6	5	5	6	5	2
129	2	35	3	5	1	1	3	1	3500	2		2	2	1	1	2	2	2		1	1	1	1	1	1	1	2	2	1	1	2		1	1	6	6	4	2	5	5	3	6	2	5	4	4	4	5	2
130	1	30	2.8	5	2	1	2	2	3500	2		2	2	1	2	2	2	2		1	1	1	1	1	1	1	1	2	1	2	2		1	1	3	3	3	4	4	4	3	3	3	2	4	3	2	4	0
131	1	32	3.4	5	2	3	2	1	3500	2		1	1	1	3	1	2	2		1	2	2	1	2	1	2	2	2	2	1	2		2	3	2	2	1	0	3	1	0	3	0	0	0	0	2	1	4
132	1	36	3.2	5	4	3	3	1	4000	2		1	1	1	3	1	2	2		2	2	3	1	2	1	2	2	1	1	2	2		2	3	1	2	0	0	2	2	0	3	1	1	1	2	0	0	4
133	1	28	3.1	5	1	1	1	2	3500	2		1	2	1	3	2	1	1	coordinationpro	1	1	1	1	2	2	2	1	2	2	2	2		1	2	2	2	0	5	5	5	3	5	2	0	0	0	1	1	4
134	1	28	3.04	5	1	1	1	2	3500	2		2	2	1	2	2	2	1	poorcoordinatio	1	1	2	1	1	2	2	2	2	1	2	2		1	1	0	5	1	0	5	1	0	3	4	0	0	0	0	0	3
135	1	29	2.7	5	2	1	2	2	3500	2		2	2	1	3	1	2	2		1	1	2	1	2	2	2	2	1	2	2	2		1	2	4	2	3	3	6	5	2	4	4	2	4	2	1	1	1
136	1	32	2.2	5	1	1	1	2	3500	2		2	2	1	2	2	2	2		1	1	1	1	1	1	1	1	2	1	2	2		1	1	4	3	3	5	5	4	6	4	4	5	5	5	6	5	5
137	1	29	2.4	1	1	1	2	2	3500	2		2	2	1	3	1	1	2		2	1	1	1	1	1	1	1	2	1	1	2		2	2	6	2	0	0	3	3	0	4	0	0	3	0	0	0	5
138	2	27	2.5	5	2	1	1	1	3145	2		2	2	2	3	2	1	1	managerialprobl	1	1	1	1	1	1	1	1	2	2	2	2		1	1	6	6	5	5	5	6	6	6	5	2	4	5	5	6	2
139	1	30	2	5	1	1	1	2	3145	2		2	2	1	2	1	1	1	transportationp	1	1	1	1	1	1	1	2	2	1	1	2		2	2	5	6	5	5	5	1	3	4	3	3	2	0	2	3	6
140	1	34	2.8	5	2	1	2	2	3500	2		1	1	1	3	1	1	2		2	1	1	1	1	1	1	1	2	2	1	2		1	2	0	6	0	0	0	1	0	0	0	0	0	0	0	0	6
141	1	28	3.21	5	1	1	3	1	3500	2		2	2	1	3	1	2	2		2	1	1	1	2	1	1	2	2	1	2	2		1	3	1	3	3	1	4	2	1	4	0	3	3	2	2	2	2
142	1	32	3.17	5	4	3	1	1	3145	2		2	2	1	3	2	2	2		1	1	1	1	1	1	1	2	1	2	2	2		2	3	0	6	0	0	3	0	0	6	0	0	1	0	0	0	5
143	1	28	3	5	2	3	3	2	3145	2		2	2	1	3	2	2	2		1	1	1	1	1	1	1	2	1	2	2	2		2	3	0	6	0	0	3	0	0	6	3	1	1	0	0	0	5
144	1	30	2.9	5	4	1	1	1	3500	2		2	2	1	1	1	2	2		1	1	1	1	1	1	1	2	1	2	1	2		2	2	5	5	3	4	4	5	3	5	3	3	3	4	3	3	2
[truncated: 29 more columns]
